# Supplementary material for: Models of Integration for Mental Health and HIV/AIDS Among Adolescents and Young People in Low- and Middle-Income Countries: A Scoping Review
Source: Int J Environ Res Public Health. 2026 Apr 30;23(5):589. doi: 10.3390/ijerph23050589 (PMC13206699; doi:10.3390/ijerph23050589)
Supplement: Supplementary file 1 [file ijerph-23-00589-s001.zip]

Archive with 1 entries (1 files):
- ijerph-4173135-supplementary.pdf
